# Supplementary material for: Genetic Variation in CYP2B6, UGT1A4 and Sulfotransferases Is Associated with Disease-Free Survival in South African Breast Cancer Patients Treated with Tamoxifen
Source: J Pers Med. 2026 Mar 31;16(4):188. doi: 10.3390/jpm16040188 (PMC13117320; doi:10.3390/jpm16040188)
Supplement: Supplementary file 1 [file jpm-16-00188-s001.zip]

Archive with 1 entries (1 files):
- jpm-4152740-supplementary.pdf
